# Supplementary material for: Aflatoxin M1 Determination in Whole Milk with Immersible Silicon Photonic Immunosensor
Source: Toxins (Basel). 2025 Mar 26;17(4):165. doi: 10.3390/toxins17040165 (PMC12031367; doi:10.3390/toxins17040165)
Supplement: Supplementary file 1 [file toxins-17-00165-s001.zip]

Archive with 1 entries (1 files):
- toxins-3518043-supplementary.pdf
